# Supplementary material for: Influence of Physiological Variables and Comorbidities on Plasma Aβ40, Aβ42, and p-tau181 Levels in Cognitively Unimpaired Individuals
Source: Int J Mol Sci. 2024 Jan 25;25(3):1481. doi: 10.3390/ijms25031481 (PMC10855058; doi:10.3390/ijms25031481)
Supplement: Supplementary file 1 [file ijms-25-01481-s001.zip]

Archive with 1 entries (1 files):
- ijms-2815772-supplementary.pdf
